# Supplementary material for: Distribution of Duffy Phenotypes among Plasmodium vivax Infections in Sudan
Source: Genes (Basel). 2019 Jun 8;10(6):437. doi: 10.3390/genes10060437 (PMC6628573; doi:10.3390/genes10060437)
Supplement: Supplementary file 1 [file genes-10-00437-s001.zip]

Archive with 2 entries (2 files):
- Supplementary file S1.xlsx
- Supplementary file S2.xlsx
