# Supplementary material for: Distribution of Duffy Phenotypes among Plasmodium vivax Infections in Sudan
Source: Genes (Basel). 2019 Jun 8;10(6):437. doi: 10.3390/genes10060437 (PMC6628573; doi:10.3390/genes10060437)
Supplement: Supplementary file 1 [file genes-10-00437-s001.zip › Supplementary file S1.xlsx]

## Sheet: All
Sample ID	Site	Nested or qPCR results	C33T	G125A (Gly42Asp)	Duffy Phenotype
HLF100	New Halfa	PV	T/C	A/A	Fy(a-b+)
HLF105	New Halfa	PV	T/C	A/A	Fy(a-b+)
HLF108	New Halfa	PV	C/C	A/A	Fy(a-b-)
HLF109	New Halfa	PV	C/C	A/A	Fy(a-b-)
HLF11	New Halfa	PV/PF	T/T	G/G	Fy(a+b-)
HLF110	New Halfa	PV	C/C	A/A	Fy(a-b-)
HLF112	New Halfa	PV	C/C	A/A	Fy(a-b-)
HLF12	New Halfa	PV	T/T	A/A	Fy(a-b+)
HLF127	New Halfa	PV	T/C	A/G	Fy(a+b-)
HLF13	New Halfa	PV	T/C	G/G	Fy(a+b-)
HLF146	New Halfa	PV	T/C	A/A	Fy(a-b+)
HLF16	New Halfa	PV	T/C	A/A	Fy(a-b+)
HLF21	New Halfa	PV	T/C	A/A	Fy(a-b+)
HLF22	New Halfa	PV	T/C	A/G	Fy(a+b-)
HLF28b	New Halfa	PV	T/C	A/G	Fy(a+b-)
HLF30	New Halfa	PV	T/C	A/A	Fy(a-b+)
HLF307	New Halfa	PV	T/C	A/A	Fy(a-b+)
HLF31	New Halfa	PV	T/C	A/A	Fy(a-b+)
HLF32a	New Halfa	PV	T/T	A/A	Fy(a-b+)
HLF32b	New Halfa	PV	T/C	A/A	Fy(a-b+)
HLF33	New Halfa	PV	T/T	A/A	Fy(a-b+)
HLF34	New Halfa	PV	T/C	A/A	Fy(a-b+)
HLF35	New Halfa	PV	T/C	A/A	Fy(a-b+)
HLF41	New Halfa	PV	T/C	A/A	Fy(a-b+)
HLF44	New Halfa	PV	T/C	A/G	Fy(a-b+)
HLF5	New Halfa	PV	T/C	A/A	Fy(a-b+)
HLF50	New Halfa	PV	T/T	A/A	Fy(a-b+)
HLF51	New Halfa	PV	T/C	A/A	Fy(a-b+)
HLF6	New Halfa	PV/PF	T/T	A/A	Fy(a-b+)
HLF60	New Halfa	PV	T/C	A/A	Fy(a-b+)
HLF68	New Halfa	PV	T/C	A/A	Fy(a-b+)
HLF69	New Halfa	PV	T/C	A/A	Fy(a-b+)
HLF7	New Halfa	PV	T/C	A/G	Fy(a+b-)
HLF71	New Halfa	PV	T/T	G/G	Fy(a+b-)
HLF76	New Halfa	PV	C/C	A/A	Fy(a-b-)
HLF8	New Halfa	PV/PF	T/T	A/A	Fy(a-b+)
HLF83	New Halfa	PV	T/C	A/G	Fy(a+b-)
HLF89	New Halfa	PV	C/C	A/A	Fy(a-b-)
HLF9	New Halfa	PV	C/C	A/A	Fy(a-b-)
HLF92	New Halfa	PV	T/T	A/A	Fy(a-b+)
1 M	Khartoum	PV	T/C	A/G	Fy(a+b-)
105 S	Khartoum	PV	T/C	A/A	Fy(a-b+)
107 S	Khartoum	PV	T/C	A/A	Fy(a-b+)
108 S	Khartoum	PV	T/T	A/A	Fy(a-b+)
12 S	Khartoum	PV	T/C	A/A	Fy(a-b+)
15 S	Khartoum	PV	T/C	A/A	Fy(a-b+)
16 S	Khartoum	PV	T/C	A/A	Fy(a-b+)
17 S	Khartoum	PV	T/T	A/A	Fy(a-b+)
18 S	Khartoum	PV	T/C	A/A	Fy(a-b+)
19 S	Khartoum	PV	T/C	A/A	Fy(a-b+)
21 S	Khartoum	PV	T/C	A/A	Fy(a-b+)
22 S	Khartoum	PV	T/T	A/A	Fy(a-b+)
24 S	Khartoum	PV	T/C	A/A	Fy(a-b+)
27 S	Khartoum	PV	T/C	A/A	Fy(a-b+)
3 S	Khartoum	PV	T/C	A/A	Fy(a-b+)
31 S	Khartoum	PV	T/T	A/A	Fy(a-b+)
37 M	Khartoum	PV	T/C	A/A	Fy(a-b+)
39 S	Khartoum	PV	T/C	A/A	Fy(a-b+)
51 S	Khartoum	PV	T/C	A/A	Fy(a-b+)
6 S	Khartoum	PV	T/C	A/A	Fy(a-b+)
60 S	Khartoum	PV	T/T	A/A	Fy(a-b+)
68 S	Khartoum	PV	T/C	A/A	Fy(a-b+)
7 S	Khartoum	PV	T/C	A/A	Fy(a-b+)
72 S	Khartoum	PV	T/C	A/A	Fy(a-b+)
74 S	Khartoum	PV	T/C	A/A	Fy(a-b+)
76 S	Khartoum	PV	T/C	A/A	Fy(a-b+)
79 S	Khartoum	PV	T/C	A/A	Fy(a-b+)
82 S	Khartoum	PV	T/C	A/A	Fy(a-b+)
83 S	Khartoum	PV	T/C	A/A	Fy(a-b+)
86 S	Khartoum	PV	T/C	A/A	Fy(a-b+)
87 S	Khartoum	PV	T/C	A/G	Fy(a+b-)
88 S	Khartoum	PV	T/C	A/G	Fy(a+b-)
89 S	Khartoum	PV	T/C	A/A	Fy(a-b+)
93 S	Khartoum	PV	T/C	A/A	Fy(a-b+)
96 S	Khartoum	PV	T/C	A/G	Fy(a+b-)
asm M	Khartoum	PV	T/C	A/A	Fy(a-b+)
KH100	Khartoum	PV	T/C	A/A	Fy(a-b+)
KH101	Khartoum	PV	T/T	A/A	Fy(a-b+)
KH103	Khartoum	PV	T/T	A/A	Fy(a-b+)
KH110	Khartoum	PV	C/C	A/A	Fy(a-b-)
KH113	Khartoum	PV	T/C	A/A	Fy(a-b+)
KH124	Khartoum	PV	T/C	A/A	Fy(a-b+)
KH129	Khartoum	PV	T/C	G/G	Fy(a+b-)
KH131	Khartoum	PV	T/C	A/A	Fy(a-b+)
KH132	Khartoum	PV	T/C	A/A	Fy(a-b+)
KH139	Khartoum	PV	T/T	G/G	Fy(a+b-)
KH141	Khartoum	PV	T/T	A/A	Fy(a-b+)
KH142	Khartoum	PV	T/C	A/A	Fy(a-b+)
KH146	Khartoum	PV	T/C	A/A	Fy(a-b+)
KH148	Khartoum	PV	T/C	A/A	Fy(a-b+)
KH151	Khartoum	PV	T/C	A/A	Fy(a-b+)
KH153	Khartoum	PV	T/C	A/A	Fy(a-b+)
KH160	Khartoum	PV	T/C	A/A	Fy(a-b+)
KH164	Khartoum	PV/PF	T/C	A/A	Fy(a-b+)
KH173	Khartoum	PV	T/C	A/A	Fy(a-b+)
KH174a	Khartoum	PV	T/C	A/A	Fy(a-b+)
KH175a	Khartoum	PV	T/C	A/A	Fy(a-b+)
KH175b	Khartoum	PV	T/C	A/A	Fy(a-b+)
KH180	Khartoum	PV	T/C	A/A	Fy(a-b+)
KH183	Khartoum	PV	T/C	A/A	Fy(a-b+)
KH184b	Khartoum	PV	T/C	A/A	Fy(a-b+)
KH186b	Khartoum	PV	T/C	A/A	Fy(a-b+)
KH187	Khartoum	PV	T/C	A/A	Fy(a-b+)
KH188	Khartoum	PV	T/C	A/A	Fy(a-b+)
KH189	Khartoum	PV	T/T	A/A	Fy(a-b+)
KH190	Khartoum	PV	T/C	A/A	Fy(a-b+)
KH191	Khartoum	PV	T/C	A/A	Fy(a-b+)
KH195	Khartoum	PV	T/C	A/A	Fy(a-b+)
KH207	Khartoum	PV	T/C	A/A	Fy(a-b+)
KH209a	Khartoum	PV	T/C	A/A	Fy(a-b+)
KH209b	Khartoum	PV	T/T	G/G	Fy(a+b-)
KH211	Khartoum	PV	T/C	A/A	Fy(a-b+)
KH215	Khartoum	PV	T/C	A/G	Fy(a+b-)
KH263	Khartoum	PV	T/C	A/A	Fy(a-b+)
KH270	Khartoum	PV	T/C	A/A	Fy(a-b+)
KH281	Khartoum	PV	T/C	A/A	Fy(a-b+)
KH292	Khartoum	PV	T/C	A/A	Fy(a-b+)
KH294	Khartoum	PV	T/C	A/G	Fy(a+b-)
KH298	Khartoum	PV	T/C	A/A	Fy(a-b+)
KH299	Khartoum	PV	T/T	A/A	Fy(a-b+)
KH3	Khartoum	PV	C/C	A/A	Fy(a-b-)
KH300	Khartoum	PV	C/C	A/A	Fy(a-b-)
KH310	Khartoum	PV	T/C	A/A	Fy(a-b+)
KH314	Khartoum	PV	T/C	A/G	Fy(a+b-)
KH37	Khartoum	PV	T/C	A/A	Fy(a-b+)
KH43	Khartoum	PV	T/C	A/A	Fy(a-b+)
KH44	Khartoum	PV	T/C	A/A	Fy(a-b+)
KH50	Khartoum	PV	C/C	A/A	Fy(a-b-)
KH52	Khartoum	PV	T/C	A/A	Fy(a-b+)
KH71	Khartoum	PV	C/C	A/A	Fy(a-b-)
KH75	Khartoum	PV	T/C	A/A	Fy(a-b+)
KH76	Khartoum	PV	T/C	A/A	Fy(a-b+)
KH78	Khartoum	PV	T/T	G/G	Fy(a+b-)
KH79	Khartoum	PV	C/C	A/A	Fy(a-b-)
KH8	Khartoum	PV	T/C	A/A	Fy(a-b+)
KH83a	Khartoum	PV	T/T	G/G	Fy(a+b-)
KH83b	Khartoum	PV	T/C	A/A	Fy(a-b+)
KH94a	Khartoum	PV	T/C	A/A	Fy(a-b+)
KH94b	Khartoum	PV	T/T	A/A	Fy(a-b+)
Osman OB	Khartoum	PV	C/C	A/A	Fy(a-b-)
S-	Khartoum	PV	C/C	A/A	Fy(a-b-)
10Ab	River Nile	PV	T/C	A/A	Fy(a-b+)
10Z	River Nile	PV	C/C	A/A	Fy(a-b-)
11Z	River Nile	PV	C/C	A/A	Fy(a-b-)
12A	River Nile	PV	C/C	A/A	Fy(a-b-)
13A	River Nile	PV	C/C	A/A	Fy(a-b-)
14Ab	River Nile	PV	T/C	A/G	Fy(a+b-)
14Zb	River Nile	PV	T/C	A/A	Fy(a-b+)
15Aa	River Nile	PV	T/C	A/A	Fy(a-b+)
15Ab	River Nile	PV	C/C	A/A	Fy(a-b-)
16A	River Nile	PV	C/C	A/A	Fy(a-b-)
17A	River Nile	PV	C/C	A/A	Fy(a-b-)
18A	River Nile	PV	C/C	A/A	Fy(a-b-)
19Aa	River Nile	PV	T/C	A/A	Fy(a-b+)
19Z	River Nile	PV	C/C	A/A	Fy(a-b-)
1A	River Nile	PV	C/C	A/A	Fy(a-b-)
20Z	River Nile	PV	T/C	A/A	Fy(a-b+)
21A	River Nile	PV	C/C	A/A	Fy(a-b-)
21Z	River Nile	PV	C/C	A/A	Fy(a-b-)
22A	River Nile	PV	T/T	A/A	Fy(a-b+)
24A	River Nile	PV	T/C	A/A	Fy(a-b+)
27A	River Nile	PV	C/C	A/A	Fy(a-b-)
29Z	River Nile	PV	C/C	A/A	Fy(a-b-)
2A	River Nile	PV	C/C	A/A	Fy(a-b-)
30A	River Nile	PV	T/C	A/A	Fy(a-b+)
31Aa	River Nile	PV	T/C	A/A	Fy(a-b+)
32A	River Nile	PV	T/C	A/A	Fy(a-b+)
32Z	River Nile	PV	T/C	A/A	Fy(a-b+)
33Aa	River Nile	PV	T/C	A/A	Fy(a-b+)
33Ab	River Nile	PV	T/C	A/A	Fy(a-b+)
34A	River Nile	PV	T/C	A/A	Fy(a-b+)
35A	River Nile	PV	T/C	A/A	Fy(a-b+)
38A	River Nile	PV	T/C	A/A	Fy(a-b+)
39A	River Nile	PV	T/C	A/A	Fy(a-b+)
40Ab	River Nile	PV	T/C	A/A	Fy(a-b+)
5A	River Nile	PV	C/C	A/A	Fy(a-b-)
6Z	River Nile	PV	C/C	A/A	Fy(a-b-)
7Aa	River Nile	PV	T/T	G/G	Fy(a+b-)
7Ab	River Nile	PV	T/T	A/A	Fy(a-b+)
9Ab	River Nile	PV	T/C	A/G	Fy(a+b-)
9Z	River Nile	PV	C/C	A/A	Fy(a-b-)
RN12	River Nile	PV	T/C	A/A	Fy(a-b+)
RN14	River Nile	PV	T/C	A/G	Fy(a+b-)
RN15a	River Nile	PV	C/C	A/A	Fy(a-b-)
RN15b	River Nile	PV	T/C	A/A	Fy(a-b+)
RN2	River Nile	PV	T/T	A/A	Fy(a-b+)
RN20	River Nile	PV	T/C	A/A	Fy(a-b+)
RN26	River Nile	PV	T/C	A/G	Fy(a+b-)
RN3	River Nile	PV	T/C	A/G	Fy(a+b-)
RN7	River Nile	PV	T/C	A/G	FY(a+b-)
