# Supplementary material for: Distribution of Duffy Phenotypes among Plasmodium vivax Infections in Sudan
Source: Genes (Basel). 2019 Jun 8;10(6):437. doi: 10.3390/genes10060437 (PMC6628573; doi:10.3390/genes10060437)
Supplement: Supplementary file 1 [file genes-10-00437-s001.zip › Supplementary file S2.xlsx]

## Sheet: Age
Sample ID	Location	Vivax by PCR or qPCR	Duffy Phenotype	Age
HLF22	Halfa	+	Fy(a+b-)	50
HLF30	Halfa	+	Fy(a-b+)	40
HLF32b	Halfa	+	Fy(a-b+)	3
HLF34	Halfa	+	Fy(a-b+)	4
HLF5	Halfa	+	Fy(a-b+)	21
HLF6	Halfa	+	Fy(a-b+)	32
HLF7	Halfa	+	Fy(a+b-)	60
HLF8	Halfa	+	Fy(a-b+)	5
HLF83	Halfa	+	Fy(a+b-)	3
HLF89	Halfa	+	Fy(a-b-)	2
1 M	Khartoum	+	Fy(a+b-)	64
105 S	Khartoum	+	Fy(a-b+)	35
108 S	Khartoum	+	Fy(a-b+)	49
12 S	Khartoum	+	Fy(a-b+)	43
15 S	Khartoum	+	Fy(a-b+)	34
16 S	Khartoum	+	Fy(a-b+)	47
17 S	Khartoum	+	Fy(a-b+)	32
18 S	Khartoum	+	Fy(a-b+)	40
19 S	Khartoum	+	Fy(a-b+)	7
21 S	Khartoum	+	Fy(a-b+)	19
22 S	Khartoum	+	Fy(a-b+)	46
24 S	Khartoum	+	Fy(a-b+)	33
27 S	Khartoum	+	Fy(a-b+)	23
3 S	Khartoum	+	Fy(a-b+)	35
31 S	Khartoum	+	Fy(a-b+)	4
37 M	Khartoum	+	Fy(a-b+)	37
39 S	Khartoum	+	Fy(a-b+)	15
6 S	Khartoum	+	Fy(a-b+)	10
68 S	Khartoum	+	Fy(a-b+)	26
72 S	Khartoum	+	Fy(a-b+)	8
74 S	Khartoum	+	Fy(a-b+)	12
76 S	Khartoum	+	Fy(a-b+)	13
79 S	Khartoum	+	Fy(a-b+)	3
82 S	Khartoum	+	Fy(a-b+)	41
83 S	Khartoum	+	Fy(a-b+)	19
86 S	Khartoum	+	Fy(a-b+)	27
87 S	Khartoum	+	Fy(a+b-)	18
88 S	Khartoum	+	Fy(a+b-)	45
89 S	Khartoum	+	Fy(a-b+)	39
93 S	Khartoum	+	Fy(a-b+)	13
96 S	Khartoum	+	Fy(a+b-)	19
KH110	Khartoum	+	Fy(a-b-)	35
KH113	Khartoum	+	Fy(a-b+)	52
KH131	Khartoum	+	Fy(a-b+)	16
KH148	Khartoum	+	Fy(a-b+)	23
KH151	Khartoum	+	Fy(a-b+)	24
KH153	Khartoum	+	Fy(a-b+)	21
KH174a	Khartoum	+	Fy(a-b+)	31
KH175b	Khartoum	+	Fy(a-b+)	18
KH184b	Khartoum	+	Fy(a-b+)	19
KH186b	Khartoum	+	Fy(a-b+)	13
KH187	Khartoum	+	Fy(a-b+)	4
KH195	Khartoum	+	Fy(a-b+)	4
KH209b	Khartoum	+	Fy(a+b-)	28
KH211	Khartoum	+	Fy(a-b+)	35
KH263	Khartoum	+	Fy(a-b+)	6
KH281	Khartoum	+	Fy(a-b+)	11
KH292	Khartoum	+	Fy(a-b+)	5
KH294	Khartoum	+	Fy(a+b-)	5
KH298	Khartoum	+	Fy(a-b+)	61
KH299	Khartoum	+	Fy(a-b+)	33
KH300	Khartoum	+	Fy(a-b-)	22
KH310	Khartoum	+	Fy(a-b+)	17
KH314	Khartoum	+	Fy(a+b-)	45
KH71	Khartoum	+	Fy(a-b-)	25
KH75	Khartoum	+	Fy(a-b+)	10
KH83b	Khartoum	+	Fy(a-b+)	10
11Z	River Nile	+	Fy(a-b-)	75
14Ab	River Nile	+	Fy(a+b-)	42
19Z	River Nile	+	Fy(a-b-)	11
6Z	River Nile	+	Fy(a-b-)	16
RN12	River Nile	+	Fy(a-b+)	22
RN14	River Nile	+	Fy(a+b-)	21
RN15b	River Nile	+	Fy(a-b+)	12
RN20	River Nile	+	Fy(a-b+)	12
RN26	River Nile	+	Fy(a+b-)	39
RN3	River Nile	+	Fy(a+b-)	20
RN7	River Nile	+	FY(a+b-)	55

## Sheet: Gender
Sample ID	Site	Vivax Results by PCR or qPCR	Duffy Phenotype	Gender
HLF11	New Halfa	+	Fy(a+b-)	Female
HLF22	New Halfa	+	Fy(a+b-)	Male
HLF28b	New Halfa	+	Fy(a+b-)	Male
HLF30	New Halfa	+	Fy(a-b+)	Female
HLF32b	New Halfa	+	Fy(a-b+)	Male
HLF34	New Halfa	+	Fy(a-b+)	Male
HLF5	New Halfa	+	Fy(a-b+)	Male
HLF6	New Halfa	+	Fy(a-b+)	Female
HLF7	New Halfa	+	Fy(a+b-)	Male
HLF8	New Halfa	+	Fy(a-b+)	Female
HLF83	New Halfa	+	Fy(a+b-)	Female
HLF89	New Halfa	+	Fy(a-b-)	Female
1 M	Khartoum	+	Fy(a+b-)	Male
105 S	Khartoum	+	Fy(a-b+)	Female
108 S	Khartoum	+	Fy(a-b+)	Male
12 S	Khartoum	+	Fy(a-b+)	Male
15 S	Khartoum	+	Fy(a-b+)	Male
16 S	Khartoum	+	Fy(a-b+)	Male
17 S	Khartoum	+	Fy(a-b+)	Female
18 S	Khartoum	+	Fy(a-b+)	Male
19 S	Khartoum	+	Fy(a-b+)	Male
21 S	Khartoum	+	Fy(a-b+)	Male
22 S	Khartoum	+	Fy(a-b+)	Female
24 S	Khartoum	+	Fy(a-b+)	Male
27 S	Khartoum	+	Fy(a-b+)	Male
3 S	Khartoum	+	Fy(a-b+)	Male
31 S	Khartoum	+	Fy(a-b+)	Female
37 M	Khartoum	+	Fy(a-b+)	Female
39 S	Khartoum	+	Fy(a-b+)	Male
6 S	Khartoum	+	Fy(a-b+)	Male
68 S	Khartoum	+	Fy(a-b+)	Male
72 S	Khartoum	+	Fy(a-b+)	Female
74 S	Khartoum	+	Fy(a-b+)	Male
76 S	Khartoum	+	Fy(a-b+)	Male
79 S	Khartoum	+	Fy(a-b+)	Female
82 S	Khartoum	+	Fy(a-b+)	Male
83 S	Khartoum	+	Fy(a-b+)	Male
86 S	Khartoum	+	Fy(a-b+)	Female
87 S	Khartoum	+	Fy(a+b-)	Female
88 S	Khartoum	+	Fy(a+b-)	Female
89 S	Khartoum	+	Fy(a-b+)	Female
93 S	Khartoum	+	Fy(a-b+)	Male
96 S	Khartoum	+	Fy(a+b-)	Female
asm M	Khartoum	+	Fy(a-b+)	Male
KH110	Khartoum	+	Fy(a-b-)	Male
KH113	Khartoum	+	Fy(a-b+)	Male
KH131	Khartoum	+	Fy(a-b+)	Male
KH148	Khartoum	+	Fy(a-b+)	Male
KH151	Khartoum	+	Fy(a-b+)	Male
KH153	Khartoum	+	Fy(a-b+)	Male
KH174a	Khartoum	+	Fy(a-b+)	Male
KH175b	Khartoum	+	Fy(a-b+)	Male
KH184b	Khartoum	+	Fy(a-b+)	Female
KH186b	Khartoum	+	Fy(a-b+)	Male
KH187	Khartoum	+	Fy(a-b+)	Female
KH195	Khartoum	+	Fy(a-b+)	Female
KH209b	Khartoum	+	Fy(a+b-)	Female
KH211	Khartoum	+	Fy(a-b+)	Female
KH263	Khartoum	+	Fy(a-b+)	Female
KH281	Khartoum	+	Fy(a-b+)	Female
KH292	Khartoum	+	Fy(a-b+)	Male
KH294	Khartoum	+	Fy(a+b-)	Male
KH298	Khartoum	+	Fy(a-b+)	Male
KH299	Khartoum	+	Fy(a-b+)	Male
KH300	Khartoum	+	Fy(a-b-)	Male
KH310	Khartoum	+	Fy(a-b+)	Male
KH314	Khartoum	+	Fy(a+b-)	Female
KH71	Khartoum	+	Fy(a-b-)	Male
KH75	Khartoum	+	Fy(a-b+)	Male
KH83b	Khartoum	+	Fy(a-b+)	Male
KH94b	Khartoum	+	Fy(a-b+)	Male
11Z	River Nile	+	Fy(a-b-)	Male
14Ab	River Nile	+	Fy(a+b-)	Male
19Z	River Nile	+	Fy(a-b-)	Female
6Z	River Nile	+	Fy(a-b-)	Female
RN12	River Nile	+	Fy(a-b+)	Male
RN14	River Nile	+	Fy(a+b-)	Female
RN15b	River Nile	+	Fy(a-b+)	Male
RN20	River Nile	+	Fy(a-b+)	Male
RN26	River Nile	+	Fy(a+b-)	Male
RN3	River Nile	+	Fy(a+b-)	Female
RN7	River Nile	+	FY(a+b-)	Male
